# Supplementary material for: Comprehensive analysis of PPPCs family reveals the clinical significance of PPP1CA and PPP4C in breast cancer
Source: Bioengineered. 2021 Dec 29;13(1):190–205. doi: 10.1080/21655979.2021.2012316 (PMC8805822; doi:10.1080/21655979.2021.2012316)
Supplement: Supplemental Material [file KBIE_A_2012316_SM2309.zip]

Archive with 12 entries (11 files):
- supplementary/
- supplementary/Supplementary Fig 1 .tif
- supplementary/Supplementary Fig 2 .tif
- supplementary/Supplementary Table 1 .doc
- supplementary/Supplementary Table 2 .doc
- supplementary/Supplementary Table 3 .doc
- supplementary/Supplementary Table 4 .doc
- supplementary/Supplementary Table 5 .doc
- supplementary/Supplementary Table 6 .doc
- supplementary/Supplementary Table 7 .doc
- supplementary/Supplementary Table 8 .doc
- supplementary/Supplementary Table 9 .doc
